# Supplementary material for: Optimization of linear attenuation coefficients and characterization of mechanical and thermal properties in silica ash-reinforced PDMS composites
Source: Sci Rep. 2026 Jun 29;16:19790. doi: 10.1038/s41598-026-58992-z (PMC13315010; doi:10.1038/s41598-026-58992-z)
Supplement: Supplementary file 1 — Supplementary Material 1 [file 41598_2026_58992_MOESM1_ESM.xlsx]

## Sheet: Sheet1
Sample	O	Si	S	Cl	Ca	Al	Fe	K	P	Sn	Ti	Mn	Zn	Zr	W	Mo	Nb	Ag	Co	Cu	Ni	Ta	Cr
Pure	0.5184	0.4354	0.011	–	0.004	0.0028	0.0011	–	0.0012	0.0015	0.0012	–	0.0004	0.0001	–	0.0002	0.0002	0.0008	–	–	–	–	0.0003
0.1	0.5082	0.4288	0.0124	0.0055	0.0045	0.0038	0.0029	0.0011	0.0015	0.0016	0.0012	0.0004	0.0004	0.0002	0.0002	0.0002	0.0002	0.0006	0.0001	0.0001	0.0001	0.0001	–
0.2	0.498	0.4223	0.0137	0.011	0.005	0.0049	0.0046	0.0023	0.0018	0.0017	0.0013	0.0006	0.0005	0.0003	0.0003	0.0003	0.0003	0.0005	0.0002	0.0002	0.0002	0.0002	–
0.3	0.4938	0.4127	0.0118	0.0165	0.0054	0.0053	0.0063	0.0034	0.0019	0.0017	0.0013	0.0004	0.0002	0.0003	0.0002	0.0001	0.0001	0.0002	0.0001	0.0001	0.0001	0.0001	–
0.4	0.4777	0.4091	0.0163	0.022	0.0061	0.0071	0.0082	0.0045	0.0026	0.0019	0.0014	0.001	0.0006	0.0004	0.0005	0.0004	0.0004	0.0004	0.0003	0.0003	0.0003	0.0003	–
0.5	0.4675	0.4025	0.0176	0.0275	0.0067	0.0082	0.01	0.0056	0.003	0.002	0.0015	0.0012	0.0007	0.0005	0.0006	0.0005	0.0005	0.0004	0.0004	0.0004	0.0004	0.0004	–
